# Supplementary material for: Minimum carbon dioxide is a key predictor of the respiratory health of pigs in climate-controlled housing systems
Source: Porcine Health Manag. 2024 Dec 20;10:59. doi: 10.1186/s40813-024-00408-3 (PMC11662573; doi:10.1186/s40813-024-00408-3)
Supplement: Supplementary file 1 — Additional file 1. [file 40813_2024_408_MOESM1_ESM.xlsx]

## Sheet: Sheet1
		Additional file 1: Combinations of environmental variable values to predict the respiratory health of pigs
		Models	Variables
		1	Min CO2 & Min NH3
		2	Min CO2, Min NH3, Avg CO2
		3	Min CO2, Min NH3, Avg CO2, Avg H2S
		4	Min CO2, Min NH3, Avg CO2, Avg H2S, Max Temperature
		5	Min CO2, Min NH3, Avg CO2, Avg H2S, Max Temperature, Avg Temperature
		6	Min CO2, Min NH3, Avg CO2, Avg H2S, Max Temperature, Avg Temperature, Min Temperature
		7	Min CO2, Min NH3, Avg CO2, Avg H2S, Max Temperature, Avg Temperature, Min Temperature, Max CO2
		8	Min CO2, Min NH3, Avg CO2, Avg H2S, Max Temperature, Avg Temperature, Min Temperature, Max CO2, Max H2S
		9	Min CO2, Min NH3, Avg CO2, Max Temperature, Avg Temperature, Min Temperature, Max CO2, Max H2S, Avg NH3
		10	Min CO2, Min NH3, Avg CO2, Avg H2S, Max Temperature, Avg Temperature, Min Temperature, Max CO2, Max H2S, Avg NH3, Max NH3
		11	Min CO2, Min NH3, Avg CO2, Avg H2S, Max Temperature, Avg Temperature, Min Temperature, Max CO2, Max H2S, Avg NH3, Max NH3, Min Humidity
		12	Min CO2, Min NH3, Avg CO2, Avg H2S, Max Temperature, Avg Temperature, Min Temperature, Max CO2, Max H2S, Avg NH3, Max NH3, Min Humidity, Min H2S
		13	Min CO2, Min NH3, Avg CO2, Avg H2S, Max Temperature, Avg Temperature, Min Temperature, Max CO2, Max H2S, Avg NH3, Max NH3, Min Humidity, Min H2S, Max Humidity
		14	Min CO2, Min NH3, Avg CO2, Avg H2S, Max Temperature, Avg Temperature, Min Temperature, Max CO2, Max H2S, Avg NH3, Max NH3, Min Humidity, Min H2S, Max Humidity, Avg Humidity
		Min: minimum; Max: maximum; Avg: average; CO2: carbon dioxide; NH3: ammonia; H2S: hydrogen sulfide.
