# Supplementary material for: Minimum carbon dioxide is a key predictor of the respiratory health of pigs in climate-controlled housing systems
Source: Porcine Health Manag. 2024 Dec 20;10:59. doi: 10.1186/s40813-024-00408-3 (PMC11662573; doi:10.1186/s40813-024-00408-3)
Supplement: Supplementary file 2 — Additional file 2. [file 40813_2024_408_MOESM2_ESM.xlsx]

## Sheet: Sheet1
			Additional file 2 Comparison of environmental conditions between CON and TRT groups
			Parameters	Control	Treatment	SEM2	P-value
				mean	mean
				(min-max)1	(min-max)
			Temperature (º C)	22.78b	28.44a	0.49	<0.001
				(12.17–27.28)	(17.18–30.47)
			Humidity (%)	61.86b	88.27a	2.41	<0.001
				(34.50–80.00)	(75.00–93.00)
			CO2 (ppm)	847.91b	2,739.93a	153.52	<0.001
				(522.00–1,802.00)	(820.00–3,693.00)
			NH3 (ppm)	8.18b	20.53a	1.21	<0.001
				(1.55–18.56)	(11.48–30.60)
			H2S (ppm)	6.70b	14.28a	0.16	<0.001
				(5.10–12.09)	(9.89–24.00)
			1Minimum-maximum; 2standard error of the mean; CO2: carbon dioxide; NH3: ammonia; H2S: hydrogen sulfide. Means with different superscripts are significantly different (p < 0.05).
