# Supplementary material for: Minimum carbon dioxide is a key predictor of the respiratory health of pigs in climate-controlled housing systems
Source: Porcine Health Manag. 2024 Dec 20;10:59. doi: 10.1186/s40813-024-00408-3 (PMC11662573; doi:10.1186/s40813-024-00408-3)
Supplement: Supplementary file 3 — Additional file 3. [file 40813_2024_408_MOESM3_ESM.xlsx]

## Sheet: Sheet1
		Additional file 3 Weekly and overall growth performance of pigs under different environmental conditions
		Parameters	Control	Treatment	SEM1	P-value
		Week 1
		Initial Body Weight (kg)	31.68	31.75	2.45	0.995
		Body Weight (kg)	37.58	36.37	2.49	0.839
		Body Weight Gain (kg)	5.91a	4.62b	0.32	0.014
		Average Daily Gain (kg)	0.84a	0.66b	0.05	0.013
		Feed Intake (kg)	16.32a	14.18b	0.54	0.019
		Average Feed Intake (kg)	2.33a	2.03b	0.08	0.019
		Feed Conversion Ratio	2.77	3.07	0.1	0.192
		Week 2
		Body Weight (kg)	44.45	42	2.82	0.711
		Body Weight Gain (kg)	6.86	5.63	0.45	0.194
		Average Daily Gain (kg)	0.4	0.33	0.02	0.116
		Feed Intake (kg)	15.51a	11.75b	1	0.036
		Average Feed Intake (kg)	2.22a	1.68b	0.15	0.045
		Feed Conversion Ratio	2.27	2.11	0.07	0.238
		Week 3
		Body Weight (kg)	50.92a	46.85b	2.55	0.021
		Body Weight Gain (kg)	6.47a	4.85b	0.57	0.016
		Average Daily Gain (kg)	0.92a	0.69b	0.08	0.018
		Feed Intake (kg)	16.98a	12.27b	1.2	0.023
		Average Feed Intake (kg)	2.43a	1.75b	0.18	0.032
		Feed Conversion Ratio	2.63	2.64	0.16	0.93
		Overall
		Final Body Weight (kg)	50.92a	46.85b	2.55	0.021
		Body Weight Gain (kg)	19.24a	15.10b	1.03	0.014
		Average Daily Gain (kg)	0.92a	0.72b	0.05	0.015
		Feed Intake (kg)	48.81a	38.20b	2.47	0.003
		Average Feed Intake (kg)	2.32a	1.82b	0.11	0.002
		Feed Conversion Ratio	2.54	2.55	0.07	0.83
		1Standard error of the mean; means with different superscripts are significantly different (p < 0.05).
